# Supplementary material for: Analysis of mutational dynamics at the DMPK (CTG)n locus identifies saliva as a suitable DNA sample source for genetic analysis in myotonic dystrophy type 1
Source: PLoS One. 2019 May 2;14(5):e0216407. doi: 10.1371/journal.pone.0216407 (PMC6497304; doi:10.1371/journal.pone.0216407)
Supplement: S2 Table — Table contains all molecular data and some clinical information for each sample used in this study. (XLSX) [file pone.0216407.s002.xlsx]

## Sheet: Hoja1
Individual code	CR26		CR99		CR122		CR135		CR144		CR145		CR153		CR162		CR163		CR164		CR179		CR183		CR184		CR185		CR189		CR190		CR191		CR198		CR199		CR202		CR210		CR214		CR215		CR269		CR270
Age at sampling (years)	56.5		27.5		18.5		54.5		39.5		60.5		32.5		27.5		43.5		38.5		15.5		32.5		54.5		24.5		11.5		16.5		44.5		59.5		35.5		41.5		62.5		48.5		77.5		28.5		24.5
Age at onset (years), asymp=asymptomatic	33.5		13.5		13.5		41.5		10.5		30.5		15.5		10.5		32.5		25.5		0.5		14.5		44.5		15.5		0.5		6.5		17.5		40.5		20.5		26.5		41.5		13.5		54.5		25.5		11.5
Tissue	Blood	Buccal	Blood	Buccal	Blood	Buccal	Blood	Buccal	Blood	Buccal	Blood	Buccal	Blood	Buccal	Blood	Buccal	Blood	Buccal	Blood	Buccal	Blood	Buccal	Blood	Buccal	Blood	Buccal	Blood	Buccal	Blood	Buccal	Blood	Buccal	Blood	Buccal	Blood	Buccal	Blood	Buccal	Blood	Buccal	Blood	Buccal	Blood	Buccal	Blood	Buccal	Blood	Buccal	Blood
Progenitor allele length estimate (#CTGs)	160	246	566	680	372	527	137	147	436	451	123	130	586	809	567	634	318	508	352	466	887	1193	281	440	91	91	235	323	662	788	331	401	173	233	146	185	482	698	431	770	122	138	422	614	71	71	364	532	644
Allele length (#CTGs)	152	136	254.333	488	228.667	257.667	120.333	123.333	237.333	356.667	99.3333	95.6667	502.333	368	164.333	222.667	176.667	145.333	171	294.667	629.667	156	217.333	242.333	92.3333	90	201.333	128.333	306	89.3333	313	216	144.333	83.3333	121.667	141.667	337.667	407.667	262	413	112.667	96.6667	206.667	346.667	68.6667	51	319	287.667	388.333
	161.667	138	267.667	509	237.667	267	121.667	127.667	259.667	389.333	104.333	99.3333	515.667	389	194	316.333	177	153.667	179	353	721	166	235.333	383	92.3333	90	203	138	473.667	99	320.333	232.333	153.667	90.3333	126	148.667	352	501	309	514	116.333	108.333	211.333	372	70	61.3333	359	393	607.333
Total count=12488 expanded alleles	162	165.667	331.333	527	239	276.333	122	128.667	270.333	389.667	107.333	99.3333	522.667	417	195.667	320.333	177	155.333	182	367	827.667	169.667	259	395.333	92.3333	92	205	185.667	492.333	122.333	322	252.333	156.333	91.3333	131.667	151.333	368	558	333	534	116.333	111	227	372.667	71.3333	70.3333	377	422	612
	162.667	166.333	393.667	611	249.667	279	130	132.333	271.333	405.667	120.333	105	569	428	234.667	358	195	157.667	183	379.333	836	199.667	260	427	92.3333	93.6667	206	191.333	520.333	146	334.667	283.667	159.667	96.3333	136.333	159	400.667	579	339	596	118.667	111.667	228.333	387	72	70.3333	379	433.667	644.333
	164.333	166.333	410	615	263.333	321	133.333	134.333	291	432.667	120.667	108	604.333	434	267.333	365.667	221	165	192	410.333	924	206.667	262	432.333	93	94	212.333	215.333	533	154.667	340.667	292	162.333	98	142	159.333	406.333	589.333	340	597	118.667	112.667	240.333	412	72.3333	71	382	441	699.667
	167.333	171.667	412.333	617	321.333	327.667	134	134.667	291.333	439.333	120.667	110.667	612	590	276.667	383.333	230	165.333	196	412.333	954.333	238.667	264	433	93	94	213	236.333	586	163	349.667	300.333	163	104.333	142.333	165	420.667	601	345	643	120	112.667	244	415	72.3333	71.3333	385	444	742.333
	171	175	421.333	633	323.333	412.667	134.667	135	299	443	122.667	112	619.333	664	281.333	425.333	243.333	168.667	205	420.333	954.333	255.333	271.667	446	93	94.6667	213.333	253	624	172	353.333	342.667	164	124.333	146.667	171	431.667	602	349	650	121.667	113.333	247	423.667	72.6667	71.3333	385	450.333	746.667
	171.333	177.667	425.333	647	359.333	433.667	135.333	135	305.333	451	124.333	113.667	620.667	664	303.333	466	258.667	171.333	207	441.333	966	276.667	273.333	449.333	93	94.6667	217.667	259	624	204.333	358	354.667	165.333	125	147	171.667	437.333	624.333	369	658	122	114	275	437.333	73	71.6667	389	456.333	747.667
	175.667	177.667	430.667	650	383	487	138	135.333	306	452.333	126.667	118.333	636.667	689	305.333	496.333	267.667	210.667	208	450.667	966	296	273.333	449.667	93.6667	94.6667	225.667	261.667	641.667	205.667	361.333	363	170	125.333	147	178.667	460	627	394	661	122	123.333	280	437.333	73	71.6667	399	457.667	749
	178.667	180.667	430.667	652	427.667	493	140	135.333	310	463	127.667	119	649.333	711	323	501.667	276.667	213.333	211	457	992.667	312.333	274.333	454.333	93.6667	94.6667	233	262	650	208	371.333	370.667	171.667	128.333	147.667	179.333	469.667	628	394	667	122.667	127	285.667	438.333	73	72	417	458	751.667
	180.333	183.667	436.667	659	441.667	497	140.667	136.333	311.333	464.333	130.667	119.667	651.333	728	327.667	513	276.667	220.667	212	463	1010.33	315.333	287	454.667	97	96.3333	240	268.333	663.667	211	372.333	374.667	174.333	130	149.333	179.333	471	628.333	406	672	123	129.667	293.667	441.667	73.3333	72.3333	428	461.667	752.667
	183	184	442.333	668	442.667	500.667	140.667	136.667	319.667	465	132	120	657.667	735	330.667	515	278	225.333	215	468.333	1020	425.667	292.333	454.667	97	96.3333	244.667	269.333	669	221.667	373.667	375	177	130.667	150.333	180.667	481.333	628.667	409	677	125	130.667	299.333	442.667	73.3333	72.3333	437	467.667	756
	191	186.333	456	669	455.667	501	141	136.667	324	465.667	132.333	120	669	750	341	518	279	228.667	217	468.667	1025.33	454.333	293	455.333	97.3333	96.6667	247.333	272.333	674.333	277	381	376.667	179.333	136.333	152	181	500.333	629.333	434	678	125.333	131.667	306.333	445.667	73.3333	72.6667	443	475.667	763.333
	200	186.333	460	675	456.333	501.333	142.333	138	325.667	467.667	132.667	120.333	684.667	751	346	527.333	304.667	231.667	219	470	1050.33	480	295.333	458.333	97.3333	98	247.333	272.333	678	294.667	381	379.667	181.667	142.667	152.333	182.333	522	630.333	439	707	126	132.333	306.333	447	73.3333	72.6667	445	476.333	767.333
	200.667	186.333	462.333	679	459	504.667	143.333	139	335	471.333	132.667	120.333	699.333	762	346.333	530	305	244.333	221	473.667	1059	491	299.667	459.333	98.3333	98.3333	253.667	273	679.667	318	384	385	183	143	152.667	187.667	524.667	639.333	446	734	127.333	132.667	309.667	448.333	73.6667	72.6667	450	477	783.667
	200.667	188.333	474.333	679	463	505.667	144.333	140.667	339	478	133	120.667	702	767	355.333	533.333	313.333	250.667	224	474	1102.67	491.333	309.667	467.667	98.3333	99	262	274.667	679.667	321.333	384	386	187.333	147.667	153.667	188	531	647	449	741	128.333	133	321.667	450.333	73.6667	73	464	477.333	789
	201	188.667	479.333	681	464.333	507.333	147.667	141.333	340.333	479.333	133.667	121.667	706.333	767	356.667	536	330	255.667	226	474.667	1115.67	502.667	310	471.667	99	100.333	270.667	279.333	681.667	332.333	387	393	192	148.333	155.333	195.333	558.667	656.333	459	747	129.667	133	330.333	452	73.6667	73.3333	464	499	791
	204	191.333	489.667	682	471.667	509.667	149.333	142	346	480	134.333	122.333	707.333	772	358.667	536.333	347.667	259.333	227	475.333	1115.67	505.333	313	476.333	99	100.667	273	280.667	682.333	346	392.333	393.333	195.333	153.333	158.667	197.667	560.667	660	460	762	131	133.333	336.667	454	74	73.3333	465	502.333	803
	205	191.667	494	684	474.667	512.667	152.333	142.667	353	480.667	134.333	122.667	709.333	779	364.667	544	353	272.333	231	475.667	1123.33	510.667	313	495.667	99.6667	101	274	282.333	689	358.667	396.667	393.667	197	154.667	160	198.667	563.667	673	463	764	132.667	133.667	344	460.333	74	73.3333	465	506.333	809.667
	206	196	498	685	480	514	152.667	143	360.333	482.667	135	123.667	709.667	787	377.333	544.333	359	273.667	233	476.667	1132.33	521	315.667	497.333	99.6667	101	277.333	284.667	689.333	369.667	397	394	200.333	156.667	160.333	199	575	674.667	476	765	133	135	355.667	464.667	74.3333	73.6667	468	507.333	826.333
	207.333	197.333	498.333	687	481.333	516.333	152.667	143.333	360.333	485	136	125	721.333	788	388	559	370.333	286	241	480	1167.67	583	319	498.333	100	101.333	283.333	285.667	690.667	381	398.333	395.333	203.333	157.333	161.667	199.667	587.667	675.667	477	771	134	135.667	359.667	469.667	74.6667	74	469	508.333	827.333
	209.333	198.333	500.667	691	485	518.667	153	143.667	364	489.667	136	126.333	727.333	792	401.333	559	370.333	293.667	246	481.667	1182	589.667	329	500.667	100	101.333	283.333	287	694.667	382.667	399.667	396.667	209	164.667	162.667	206.667	598	677.333	477	779	134.333	136	364.333	472	75	75	471	510.667	828.333
	210	198.333	502	692	486.333	520	153.667	143.667	366.333	491	137	127.333	727.333	796	407.333	563.333	373	301.667	250	483	1184	623.333	335	503.333	101	101.667	284.667	287.333	700.333	398	402.667	397.333	209	166.333	164	208	600	681.667	492	783	134.667	136.333	380.333	475.667	75	75	471	511.333	844
	215.667	199.333	505.333	699	491	520	154.667	144.333	367.667	494	137.667	128	736.333	827	417	569.333	382.333	302.667	251	485.667	1185.67	626	335	507.667	101	102.333	284.667	290	705.667	472.333	404	403.667	210.333	169	164.333	212	638	681.667	501	787	135	138	388	479	75.3333	75.3333	474	512	845.333
	217	199.333	505.667	700	491	531.333	157.333	145.333	368.667	503.667	137.667	128.333	745.333	828	423.667	576.333	392.333	305	253	496	1189	626	341.333	511	101	102.667	289.333	292.333	714.667	478	404	408.333	214.667	171	166	212	639	684.667	508	788	135	138	407.667	482.667	76	75.6667	475	518.667	849.667
	217	200	512.667	702	491.667	531.667	160.333	145.667	384.333	504.333	138	129	752.667	831	429.333	576.333	400	305.333	260	501	1193.33	626	345.333	512.667	101	103	294.333	292.333	719.333	616.333	406	409.667	218.333	171.667	167	212.667	639.667	685	509	791	135.333	138.667	410.333	484.333	76	75.6667	476	519	851.667
	224.667	200.667	513.333	705	493	532.333	161.333	146.333	386.333	506	138.333	130.667	758.667	839	439	579	404.333	309.667	261	503.667	1195.67	677.667	353.333	513.333	101	103	295	293.667	719.333	623	406.333	409.667	220	174	172	222	654.667	686	517	791	135.667	139.667	411.333	499.333	76	76	477	520.667	856.333
	224.667	201	513.333	706	493.667	532.333	162	148.667	392.333	512.667	138.333	131	758.667	841	448.667	580.667	419.333	323	266	504	1197.33	691.333	357	517.667	101	103	296.333	295.333	720.333	635.333	407	410.333	226.667	177	173.667	223	664	686.333	519	791	135.667	140	415	500	76.3333	76.3333	482	521.333	859.667
	226.667	201.667	526	709	499	533	163.333	149.667	394.333	512.667	139.333	131.333	760.667	841	449.667	582.667	419.667	324	269	508.667	1201.33	806	360	525	101.667	104	297.333	295.333	726	650.333	407.667	410.333	229.333	177	175	224.333	665.667	689.333	521	797	136	140	433.667	500.333	76.3333	76.6667	483	526.667	859.667
	227.333	203.667	528	710	500.667	533	163.333	149.667	401.333	513.333	140	132	764.333	843	450.667	583.333	433.333	324	275	513.667	1207.33	815.333	360	526.333	101.667	104	300	297.333	731	705	410.333	410.333	230	180.333	177.667	225.667	673.667	692	527	802	136	140.667	435.667	501	76.3333	77	485	527.667	862
	227.667	204.333	529.333	710	502	533.667	164	150.333	402	514.333	140	132.333	765.667	854	451	595	443.333	337.333	276	515	1211	818.333	366.333	527	101.667	104.333	301.667	300	741	711.333	410.667	410.667	238.333	180.333	178	228	686	703.333	527	803	136.333	142.333	442.667	503.333	76.6667	77.6667	492	529.667	863
	228.667	204.333	532.667	712	505.333	533.667	165	151.333	407.333	517.333	140	132.667	766	855	461.333	596	444.333	351.667	278	518.333	1216.67	828.333	377.333	528	101.667	104.333	302	300.333	743	726.667	411	411	240.333	182.333	178.667	229.667	687.333	709.667	533	807	139.667	142.667	448	505.667	76.6667	78.3333	494	530	864.333
	231.333	204.667	542	714	509	536.667	165.333	151.333	417	521.333	141.667	133.333	766	857	465.667	600.333	450.667	354.667	278	521.667	1218.67	830.667	385.333	528.333	103	104.667	304	300.667	745	735.333	411	412	250	189.667	183.333	236	688.667	714.333	542	808	140.333	143	452.333	505.667	77.3333	78.3333	504	533.667	865.333
	233	207.333	544.667	714	514	537.333	171	152.333	418	522.333	142	133.333	769	858	469	602.333	452.333	363	293	523.333	1219.67	852	394.333	531.333	103	104.667	304.333	301.333	753	742.333	414.333	412	251	190.333	184.667	242	694.667	716.667	548	809	140.333	143	455.667	518.333	77.3333	78.3333	504	534.667	868.667
	233.333	210	552	714	516.333	542.333	172.667	153	421.333	523.667	145.333	133.333	776.333	859	477.667	603.333	455.333	363.667	295	525	1223.33	854.333	398.333	535	105.333	104.667	306.333	302	755.333	744.333	415.667	414	256.667	191	185.667	242	695.333	721	552	811	143	145.667	457.667	518.667	77.6667	80	511	537	869.667
	236.667	210	552.667	715	517.333	544	173	153.333	428.667	524	145.333	133.333	790.667	864	478.667	603.667	475.333	382.333	297	529.333	1224.33	855.333	399.667	543	105.333	105	306.667	302.333	758	751.333	415.667	414.667	260.667	196.333	185.667	242.333	696	722.667	563	820	143.667	146	463.333	519.333	78	80	514	537	880
	238.333	211.333	554	715	517.333	545.333	173.667	153.333	433.667	525	145.667	134.667	798.333	869	479.333	609.333	499	396.667	304	530.667	1235.33	867	401.333	543	105.333	105.333	310.667	303.667	763.333	751.333	415.667	422.667	261.667	196.333	186	242.667	706	726.667	567	820	143.667	146.667	469	521	78.6667	81	517	538.667	888
	241	211.333	554.667	715	521.667	546.333	175.333	154	438.667	525	146.333	135	802.333	873	482	609.333	503.667	399.667	308	532	1241.33	885.333	413	545.667	105.333	105.333	311	304.333	764	765	415.667	423.667	263.667	197.667	186.333	245.333	708.333	727.667	573	824	143.667	147.667	471	523	79	82.3333	517	539.667	890.333
	241	211.667	554.667	717	524	547.667	177.333	154.333	444.333	526.333	146.667	135.667	802.667	876	496	609.667	525	415	309	535.333	1242.33	887.667	420.333	546	105.333	105.333	311	307.667	765.333	767.333	416.667	424.333	265	198	187.667	250.333	708.667	728.333	578	828	144	147.667	477	523.667	79	110.333	518	542.667	900.667
	242	212.667	556.333	718	529.667	548.667	180.667	156	447.333	527	147.333	136	806	877	505	612.333	526.333	418.333	309	536	1244.67	889.333	422.667	551.667	105.333	105.667	312.333	308	767.333	776.667	417.667	424.667	276	200	188	251.667	712	729.333	581	831	145.333	149	480.333	524.667	79.6667	128.667	519	548.333	901.667
	242.667	213	558	719	531.333	552.333	181	157.667	448.667	528.667	147.667	136.333	810.333	878	507.333	612.333	527	427.333	312	540	1245	892	423	571	106	105.667	318.333	311.667	773.667	781.333	418	425.333	277.333	202	188	253	712.333	730	583	832	145.333	150.333	485	533.333	81	153.667	520	552	909.667
	243.667	213	565.667	723	532.667	552.667	182.667	158.333	451	531.333	148.333	136.667	812.333	882	512.667	612.667	529	438.667	316	542	1250	911	424.667	573.333	106	105.667	320	312.333	775.667	783.667	419.333	426	281.667	204.667	188.333	254	712.667	734	583	834	146	150.667	513.667	533.667	82.3333		535	552	928
	244.667	213.333	570.333	724	534.667	554.667	183.333	158.667	451.333	536.667	148.667	137	814.667	884	516.333	613.333	529.667	466.333	329	545.333	1251	922	425.333	578	107	106.667	321.333	313.667	778	783.667	420.667	426.333	282.333	205	191	259	717	734	584	839	148.667	151.667	521.333	534.667	84		536	553.333	938.333
	247.667	215.333	572.333	729	535.667	558	185.667	160.667	455.333	536.667	149	137.667	824.333	887	517.333	615	532.667	469.667	329	546	1251	928.333	426.667	581.667	107	106.667	321.667	313.667	784	786	421.667	426.333	284	206	191.667	259	720.667	735.667	588	841	148.667	152.333	530.667	537	84.6667		536	553.333	943
	247.667	222	572.333	732	538	559	185.667	161.667	457.667	542.333	149.333	138	829.333	891	517.667	618.667	534	469.667	333	547.333	1255.33	934.667	427.667	584	107.667	108	324	313.667	785.333	797.667	422	428.333	289	208.667	191.667	260.333	724	742.333	594	847	148.667	152.667	534.667	544.667	84.6667		536	554.333	950
	248	223.333	582	732	538	559.333	186.333	163	459.667	546.667	149.333	138	834.333	894	525.667	619	545	471.333	333	549.333	1258	967	429	585	107.667	108.333	325	314	786.333	809.667	424	428.333	301	214.333	192.333	261.667	729	743	607	847	151	154	537.333	547.333	100.333		537	555.333	956
	249.667	223.667	582.333	734	541.667	561.667	188	164	460	547.333	150	138	836	897	529.333	620	551.333	488.333	333	559.333	1259.67	988.667	430	589.333	108.333	108.333	326.667	314.333	787.333	809.667	424.333	428.667	306	214.333	192.667	263	732.667	743.667	608	849	152.333	154.333	545.667	549.667	105		537	556.333	962.333
	249.667	223.667	584.667	737	543	567	189.667	164.333	461.667	547.667	150	138.667	844	898	532	626.333	552	495.333	336	562.667	1270	999	431.667	592.333	108.333	108.667	329.667	314.333	790.333	814.667	425.667	429.667	312.667	216	193.333	263	737.333	751.333	611	851	152.667	154.333	560.667	563.667	138.667		541	557.667	970
	251.333	224	585	738	543.333	567.333	190	164.667	464	548	150.333	139.667	850.667	901	536.667	626.333	553	510.667	342	566.667	1270	1017.67	433	596.333	109	109	334.333	315	797.333	826.667	426.333	430.333	313	218	194.667	263.667	738.333	752.667	616	853	153.333	155.667	565	573.667			541	559.333	977
	252	224.333	588.667	739	545.333	569.667	190.333	165.333	465.667	548	150.333	140.667	856	903	536.667	626.333	558	520	343	567.333	1272.67	1030	433.333	596.667	109	109.333	334.333	315.333	799.333	834	426.667	430.333	316	219.667	197.333	265.333	740.333	753.333	616	855	154	156.667	570.667	576.667			546	562.333	980.333
	252.667	225.667	589.333	739	552	570.667	192	166.667	466.333	550.667	150.667	140.667	858.333	903	538	628.333	574.667	528.667	344	568	1274.33	1086.33	440.333	600.333	109.667	109.667	336	316	801	834	427.333	432	316	220	199	269.667	743.667	755	632	857	155	157.333	587.667	577.667			547	565	980.333
	257	227.333	592.333	742	558	570.667	192.667	169.667	471	550.667	152	141.333	861.333	907	538.333	630.333	576.333	536.333	347	569.333	1275.33	1100.33	450	611.333	109.667	109.667	338.667	318	805.333	836.333	427.333	433.667	326.333	220.333	200.667	273.333	743.667	765.333	636	861	156.667	159	589	578			550	566.667	984
	259.333	231	599.333	745	559	574	193.333	171	474.333	551.333	152	142.333	866	909	539.667	630.333	587.667	539.667	352	569.333	1277.67	1114.67	450.333	614.333	110.667	111	339	319.667	811.667	838.667	427.333	435	328.333	220.333	201	281.333	749	767.667	637	862	156.667	159.333	593.333	578			553	566.667	991.333
	260.333	233	600	746	559	574.667	195.333	171	474.667	553	152.667	143.333	867	912	546.667	631	589	549	354	571.333	1277.67	1121.67	451	617.667	110.667	111.333	339	320.667	813	841.333	428	439	332.333	221.333	201	283.333	757.333	768.333	638	865	156.667	159.667	597.667	583.333			558	572.667	992.333
	260.667	233	601.333	747	559.667	576.667	196	171.333	483.333	555	153	143.667	868	914	548.333	634.333	589	554.667	357	577	1279.67	1142.33	454	622.667	110.667	111.333	340.333	320.667	813.667	848.667	429.667	440.333	337.333	223.333	201	288.667	762.333	769.667	640	866	157.667	161.333	597.667	583.333			560	573.667	1000.33
	262.667	233.667	604.667	748	561.667	577.667	197	171.667	486.333	558.333	154	144	868.667	916	557.667	635.333	591.333	556.667	359	579.667	1280	1159.67	458.333	622.667	110.667	111.667	340.333	320.667	816	851	430	442.667	340.333	225.667	202	289.667	764.667	771.667	642	867	159	162.667	610.333	584.667			561	578	1019
	264	233.667	608	748	562	578	198.667	171.667	490.667	565.333	154	144	876	918	558.333	639	597.667	560	361	579.667	1282	1171.67	459.333	624	110.667	111.667	341.333	321.333	817.333	856	432	443.333	343.333	227	202.667	290.333	765.667	772.333	645	869	161.667	163.667	616.333	587.333			562	578.333	1024.67
	264.667	236.333	609	748	562.333	578.333	201.667	174.333	492.333	566.667	154.333	144.333	878	919	558.333	639.667	606.667	561.667	375	582	1282.33	1182	462.333	624	111.667	111.667	341.333	323	826.667	861	437	444.667	346.667	228.333	206	291.667	772.333	775.667	646	870	162.333	164.333	621	590.333			563	579.667	1025.67
	265.333	236.667	611.667	752	563	578.333	203.333	174.667	496	567.333	155.667	145.333	882	920	558.667	645.333	611.333	563.333	376	588.667	1284.33	1203	462.667	634.667	111.667	111.667	344.667	323.333	829.333	861	439.667	445	346.667	228.667	206.333	293.333	772.667	780.667	646	870	164.667	165	633.667	593			566	584	1026.33
	265.333	240	613	753	563	578.333	203.333	175.667	501.333	568	156.333	145.667	883	920	559	645.333	616.333	570.333	378	594	1288.67	1215	463.667	637	111.667	112.667	347	326.667	833.333	861	441	445.667	350	229	207	294	778.667	781.667	649	871	165.333	165.667	643	600.333			566	584.333	1030.33
	265.333	241.667	614.667	754	566	578.667	207.333	176	501.667	568	163.667	146.333	884.333	921	562	647.667	622	584.333	381	597.333	1291.33	1216.33	466	637.333	111.667	113	347	326.667	835.333	861	441.667	446	354	229.333	207.667	301	779.333	784	651	873	165.667	165.667	643	603.333			566	584.333	1031
	267.667	242	617.333	755	568	579.333	208.667	178.667	504.667	568.333	164	146.667	894.667	927	562.333	648.333	624.667	585.667	385	602	1298.33	1218	467.667	642	112	113.333	347.667	329	837.667	871	442	449	360	229.667	208	302.333	784	788.333	664	873	166	167	650.667	610			567	585.333	1032.33
	275.333	242.333	618.333	756	569	582.333	210	179	512.667	573.667	164	146.667	896	927	567	649	627.333	587.333	388	602.667	1305.33	1223.67	468	643.333	112	113.667	347.667	332	841.333	875.667	442.667	449.333	361	230	208	305.333	785.333	790	668	873	166.333	167.667	664	611.333			570	593.667	1032.67
	275.667	244.667	622.333	757	571	583	211.667	179	513	575	164.667	147	896	930	571.667	649.333	629	593	388	605	1308	1225.33	470.333	649.333	112.667	113.667	347.667	332	845.667	888.333	443	450.667	371	230.333	209	306.667	786.667	790.667	668	874	166.667	168.333	672	612.333			571	594.333	1045.33
	276	246	625.333	764	572	583.333	214	180.333	517.333	575.667	167.667	148	897.667	933	577.333	652	636.333	600	394	613.667	1315.33	1226.67	482	651.667	113	114.667	348	333	849.667	893.333	443.667	452.333	371.333	232.667	209.333	307.667	789.333	791.667	670	875	167.333	171	692.667	613.667			573	594.333	1045.67
	277	246.667	627.333	764	572.667	587.333	216.333	182	517.333	578.667	169.333	148.333	900	936	579.333	653.667	638.333	600	407	615.667	1316.67	1226.67	482.667	653.667	113	114.667	348.333	333.333	850.667	893.333	444.667	452.667	372	233.333	210.333	312	790	793.667	676	875	169.333	173.333	692.667	615			574	597	1049.67
	279.667	247.667	632.333	766	573.333	591.667	216.667	182.333	518	581.333	170	149	903.333	938	584.333	654.667	641	601.667	409	616.667	1318.33	1227	484.333	654.333	114.333	115.333	350.667	334.333	853	893.333	445.667	454.667	376.667	235	211.667	315	799	798.333	676	875	170.333	174.333	697	622.333			580	600.333	1049.67
	281.333	248.333	633.667	768	573.333	591.667	217	183.333	521	582.333	173	149	904.667	939	594.667	660	650.333	610.667	410	619	1319.67	1228.33	486.667	657.667	114.333	115.333	350.667	335.667	853.667	895.667	448.333	456	377.333	236.667	211.667	323	799	799.667	679	878	172	174.333	699	642.667			580	604.333	1054.67
	281.667	249	635.333	770	574.333	591.667	220	184.667	521.667	583	174	149.333	907.333	940	599.333	660.667	650.333	614	410	624.333	1321	1230	490	659.667	116.333	115.667	351.667	336.333	857.333	895.667	449	456.333	389.667	239.667	213	326.667	800.333	811.333	691	882	172.667	175	701.333	648.333			581	605.333	1062
	283.667	249.333	640	781	575.333	592.333	220.333	185	522	584	175	149.667	921.667	942	600.667	661.667	653	616	412	629.333	1323.33	1239	490.667	662.333	116.333	116	351.667	336.333	857.333	900.667	449.333	456.333	394.333	240.667	214.667	327	805.333	811.333	691	882	172.667	177.333	709.667	653			584	607.667	1065.33
	283.667	250.333	640.667	781	576	592.667	220.333	185.667	522.333	584	176	150	923.667	942	608.333	661.667	660.333	620	416	630.333	1324	1240.67	491.333	667.667	118.667	116	354.333	339.333	868.333	903.333	449.667	460	395	241	217.667	333.333	806	812.667	704	888	173.667	178.333	740.667	658.333			585	611	1071.33
	283.667	251.667	643.667	782	576	593.333	222.667	185.667	522.333	586.667	176	150.333	925.667	944	608.667	665	660.333	620	417	632.667	1325	1245.33	498	673.667	118.667	116.333	356	339.667	874.333	903.333	449.667	463	403	241	218.333	333.667	806.333	814.667	705	895	176.667	179.333	745.333	660.667			586	615.667	1078.67
	284.667	251.667	644.333	784	578	595	223	188	522.667	588	176.333	150.333	935	944	615	665	662.333	628.333	425	638.667	1335	1245.33	498.333	678	119.667	116.333	356.333	340	888.667	908.333	449.667	463.667	403.333	243.333	219.333	334	806.667	816.667	709	896	178	179.667	763.667	663.667			587	616.333	1084.33
	285.333	252.333	655.333	786	579	597.667	223	188.333	523	591	176.667	151	937	944	619.667	665.667	663	631	426	650	1338.33	1248.33	499.667	682	119.667	116.667	356.667	340.667	890.667	913.333	450	464	403.667	243.333	219.667	334.333	808	817	709	900	179.667	181.333	773	665.667			593	618.333	1085.33
	286	253.667	657.333	788	579.333	599.333	223.667	190.667	525.667	594.333	176.667	151	940.667	945	621.333	666	664	633.333	426	653.333	1343.33	1251.67	501.333	687.333	120	117	357.333	341	892.667	915.667	450	464.667	413	246	220	343	810	818.333	711	900	181	181.333	787	665.667			594	618.667	1085.33
	286.667	256.667	658	789	581	599.667	229.667	191	526	594.667	177.333	152	942.333	945	621.333	667	669	640.333	427	655.333	1344.67	1270.33	501.333	689.333	120	117.667	358	341.667	892.667	918.333	451	466.333	414	247	220	347.333	814	818.333	713	900	183.667	181.667	789.667	673			595	620.333	1086.33
	287.667	257	661	790	581.333	600.667	230	191.667	533.333	595.667	178.667	154.667	949	947	623.667	667.667	669	645	431	661	1356.33	1284.33	505	691	120.333	118.333	359.667	343	892.667	920.667	451.333	467.333	415	247.667	223	355.667	814.333	818.333	716	900	184	185.333	799	678.333			598	626.667	1095.33
	288.333	263.333	663.333	790	582	601.667	231	192.333	536.667	599	179.667	155.667	952.333	947	629.333	672	673.667	647.333	433	664.667	1358.33	1288.33	506.333	696	120.333	119	360.333	343	895	923.333	451.333	467.667	419.333	249	223.667	356	815.667	818.667	729	900	185	186.333	804	692			598	629	1101.33
	292.333	264.333	664.667	793	583.333	603.333	232	192.667	537	602.333	179.667	156	953	953	633.333	675	676.667	654.667	437	665.333	1366.33	1294.67	506.667	699.667	122	119.333	362	345.667	895	926	451.333	468.667	424.667	249.667	224.333	360.667	817.667	821	729	900	185.333	186.667	811	694			601	634.667	1101.33
	295.667	264.667	666.333	795	584.667	603.667	233	193.333	547	603.333	181	156.667	957.667	955	633.667	678	679.333	654.667	444	667.667	1375.33	1294.67	509	703.333	122	119.667	362.667	347.667	897	928.333	452	470.333	434.333	249.667	224.333	361.667	821	822.333	732	900	186.333	188.667	821	697.667			603	635.667	1109.67
	295.667	265	670.333	796	585.667	604.333	235	193.333	547.333	604	182	157	961	962	636	683	680	664.667	444	674.333	1381.67	1296.67	513.667	705	122.333	119.667	364.333	348	897.333	928.333	456	471.333	437.333	250.333	225	366.333	822.667	826.667	735	901	187	189.333	828.333	699.667			605	637.667	1122
	296	265.333	671	799	586.333	604.667	235.667	194	548.333	605	182	157.333	966	964	641.333	685.333	683	664.667	447	676.333	1389.33	1302	514	717.333	122.333	120	365.667	349	899.333	931	456.333	472.333	441.333	252.667	225.667	366.667	824	827.333	735	902	187.333	190	833	703.667			605	639.333	1122.67
	296	265.667	676.333	800	587.333	604.667	235.667	194.667	550	605.667	182.333	159.667	966	968	644.333	686.667	685	670	453	676.333	1405.33	1310.67	515.667	719.333	122.667	120	373.667	349.667	901	936	457.667	472.667	443	252.667	226.667	370.333	827.667	831.333	737	903	189	190	867.667	705.667			605	642.333	1124
	297	266	678.667	801	588.667	606.333	238	195	552.667	606.667	183	160.333	968.333	970	646	687	685.667	672.333	459	682.333	1408.67	1311.33	518.667	722.333	123	120	375	350.333	906	938.333	458	477	445.333	254	226.667	373	829.667	832	742	904	189.333	191.667	875.333	707.667			607	643	1128.33
	297.333	267.667	680.333	805	590.333	608.667	240	196.667	553	610	184.667	160.667	976.333	980	646.333	688	686.667	675	460	687	1421.33	1317.67	519.333	724	123	121	376	353.333	906	938.333	458.333	477	456	254.333	227	377.667	833.333	841.667	742	906	190	193	880.333	708.333			610	643.667	1130.33
	298.333	268.667	681	806	590.667	610.667	248.333	200.667	556	610.667	185	164	979.333	987	648.333	690.667	698.667	675	461	696.333	1423	1317.67	520	734	123	121.667	377.333	353.333	913.667	941	458.333	478.667	457.333	256.333	229.333	381	837.667	844.667	759	906	191.333	193	882.667	725.667			611	648.667	1130.33
	300	269	682.333	806	593.333	612	248.333	201	560.667	611.333	186	164.333	986.667	992	650.667	691.333	699.333	675.667	463	697.667	1423.67	1320	524	743.333	123	122	379	353.667	917.667	948.333	458.333	483.333	461.333	257.333	231.667	384.667	839.333	846	761	907	192.333	193.667	892.667	727.667			612	649.333	1136.33
	300	269.667	682.333	813	596.333	612	249.333	201	562.333	611.667	186.333	164.333	990	998	652.667	694.333	702	677.667	463	705.333	1443	1324	525.667	764.333	123.667	122.333	379.667	354.667	921.667	954.667	461	483.667	468.667	259.333	232.667	385	846	847.333	762	911	194.333	194	892.667	738			613	653.333	1140
	300.667	271	683.333	821	597	612.333	249.667	201.667	564.333	613.333	186.667	165.667	999	999	655.333	697.333	706	677.667	465	708	1444.33	1328.33	532	786.667	123.667	124	381	356	922	954.667	461.667	485.333	473	260.667	233.333	385.333	848.333	850	762	911	194.333	194.667	920.667	747.667			613	657.333	1140
	302.667	272	685	821	598.333	612.333	251.333	202	565	617	187.667	167	1006	999	659	699.333	708.333	679	473	708.667	1459	1336	537.333	787.333	126.333	124.333	384.333	357	924	962.333	462.333	485.333	477	264	233.667	393.667	848.333	851.667	768	911	194.667	196	978	753.667			614	657.333	1140.67
	306.667	276.333	688	822	598.667	612.667	252.667	202.333	565	624.333	188.667	168	1007.67	1009	659	699.667	708.333	679.333	476	717.667	1464	1352.33	538	788.667	126.333	124.667	384.333	357.333	928	990	466	485.333	477.667	265.667	236	396.667	850.333	855.667	774	915	196	197.333	1036	754.667			615	667	1142.67
	306.667	277.333	689	823	599.667	614.333	253.333	203.667	571.333	625	190.333	168.333	1008.33	1009	659.333	700	708.333	682.667	476	721	1467	1355	538.667	793.667	126.667	125	385	358.667	933	990	466.333	486.667	485	266	238	398	852.333	856.333	774	918	196.333	199.333		754.667			620	668	1142.67
	307.667	277.667	690.333	824	601.333	617.667	262	210	571.667	625.333	191	169	1012.33	1010	666.333	701.667	709.667	690.667	479	723.667	1496.33	1359.67	538.667	832.333	126.667	125.333	386	358.667	934.333	998.333	466.667	488.667	493.333	269	239.667	402	854	858.333	775	918	199.333	200.667		761			623	671.667	1144
	307.667	279.333	692.667	825	603.667	617.667	262.667	210	573.333	626.333	191.333	169	1013	1011	667	703.333	711	693.333	479	724.667	1512	1361.67	540.667	964.333	127	126	390	360	935.333	1010.67	467.333	489	494	269	240	404	861.667	859.333	775	919	199.667	202.333		765.333			623	672.333	1148
	310.667	281.667	696	826	604.667	620.333	264	210.667	574.333	632	191.667	169.333	1020	1071	673	707	711.333	693.333	483	725.333	1549	1369.33	540.667		127	128.333	390.333	360.333	939.667	1010.67	467.667	490.333	495	269	241	404	863.333	861.667	778	922	200.333	203.333		768			630	674.333	1163.67
	314.333	282.333	700.667	827	605.667	621.667	264.333	211.333	575	632.667	198	170	1020	1076	674.333	707	716	693.333	484	735.667	1601	1384.33	544.667		127.333	129.333	390.667	360.333	939.667	1015	469.667	492.333	499.333	269.667	241	409.333	864.667	863	780	922	200.667	205		769.667			630	685.333	1168
	315.333	283	712.333	828	607	625	265.333	211.667	579	633.667	198.667	170.333	1024.33		680	708.667	716	693.333	490	740.667		1384.33	546		127.333	130	391.333	361.333	946.667	1040.33	470.333	493.333	507.333	270	241.333	410	864.667	865.667	782	923	201	205.333		770			631	685.667	1180.67
	316.333	284	713	829	609	625.333	267.667	212.333	579.333	633.667	200	170.333	1026		681.333	710	719	701	492	741.667		1389	548.333		130	130.667	394	361.667	949	1093.67	470.333	496.667	523.333	270.667	243.667	410.333	867.333	869	787	929	202.667	205.667		782.333			632	697	1183.67
	320.333	285.667	714	832	609	627	269	213.667	580.667	639.667	200.333	171.333	1028.67		682.667	712	723.667	701.333	494	747		1389	551.333		130	131	397.333	361.667	971.333		471	497.333	523.333	272.667	245	414	868.333	869	788	929	203.333	205.667		782.667			632	698.667	1185
	321	286.667	716.333	833	609	627.667	273.667	213.667	581	640.333	202	171.667	1030.33		685.333	712.333	726	707	495	750.333		1389	553		130.333	131.667	398	363	971.667		471	497.667	527.333	275.667	246.333	422	869	869.667	792	933	204	206.667		791.333			637	702.333	1185.67
	322	286.667	717.333	835	611	627.667	275.667	214.333	586.333	641.333	202.333	172	1031.33		688	713	729.667	709.667	497	752		1398.67	554.333		130.333	132.667	399.333	366	992.667		473	499.667	532.333	275.667	247	426.667	871	869.667	793	935	206.667	209		804.333			638	705.333	1189.67
	324	287.667	717.333	835	612	631.667	278	214.333	588	643.667	204	172.333	1037.33		688.667	714	737.333	712.333	499	755.333		1400.67	555		131.667	133.333	399.667	366.667	999.667		474.333	500	559	275.667	248	428.667	872.333	872	794	941	207.667	210.333		811			638	714.667	1202.33
	324	289.333	719.667	835	612.333	634.667	285.333	215.333	588	648.333	205.333	172.333	1053		688.667	715	746.333	712.333	500	755.333		1443.33	558.333		131.667	135	400.333	369.667	1092.67		476	500.333	564.333	275.667	248.667	433.333	879	872.667	795	941	208.333	211		813.333			638	719.333	1211.67
	326	290	719.667	835	615	635	286.333	215.667	589.333	649	205.333	173.667	1056.67		691	716	748	715.333	502	760		1460.33	561.333		132.667	135.333	403.333	369.667			477	500.667	569	278	249.333	435.333	887.333	874.333	797	942	208.667	211		842.333			639	756.667	1219.67
	327.667	292.333	722.333	836	616	638	289.333	217.667	589.667	650.333	205.667	174	1072.33		694.667	720.333	748.667	716.667	504	761.667		1460.33	561.667		132.667	135.667	403.667	370			477.667	502.333	576.333	278.333	249.667	435.667	891.667	874.667	800	943	210	212		842.667			649	773.333	1223.67
	329	293	725	837	617.667	639.333	294.333	218.333	592.333	651.667	210.667	174.667	1073.67		695	722	749	718	505	766		1475	562		133	135.667	404.667	371			478.333	503.333	578	279.333	251.667	438.333	892	874.667	800	944	210	214.333		844.667			652	783.333	1229.67
	330.333	294.667	725	838	618	641	296	218.333	593.333	654.333	212.667	176	1080.67		695.667	722	751.333	719	517	766		1475.67	567.333		133	136	406	371			478.667	503.667	584.667	280	252.333	441.667	893.333	877.333	802	947	211	217		849.333			657	839	1235.67
	336	295	729	838	620	644	297.333	220.667	594.667	654.333	213.333	176.333			696.667	725.667	752	721	520	783.667		1486	567.667		134.333	138.333	406.333	372			479	503.667	585	281.333	253.333	487	894.667	878.667	803	948	212.333	217		851.667			660		1264.67
	338.667	295	738.333	841	621.667	648.333	299	221.333	595.667	655.667	214	177.667			696.667	726.333	753	722.667	521	791		1497	570.333		134.333	140	406.333	373			479.333	507.667	605	282.333	255.333	502	897.667	882.667	806	949	213	217		857.667			662		1278.33
	340.333	296	740.333	843	621.667	650.667	306.333	222	596.333	656.333	215.333	177.667			696.667	727.667	765	723.667	523	791.333			571.333		136.333	143	406.667	374			481.333	509	609	282.667	256	508	898.333	889.333	807	949	214	219		867.667			663		1313
	340.333	297.667	747	844	625.333	653.333	308	222.667	606.333	657.667	217.667	178			701.667	730	766.667	723.667	525	800.667			573		136.333	144	415	374.333			481.667	510.333	652.333	288.333	256.333		900	892	807	951	215	219.667					664
	341.667	299.667	747.333	846	625.333	653.333	312.333	225.667	608	662.333	220.667	178			704.333	731.333	775	726.667	528	803			573		138.667	149.333	416.333	375.667			481.667	510.667	685.667	290.333	257		903.333	895	813	953	215.333	220					666
	342.667	299.667	748	847	625.667	655	315.667	225.667	609.667	667.333	221	178.333			707	731.333	786	727	528	803			573.333		138.667	171.333	418.333	376			484	514.333	724	291	261		907.667	898.667	814	971	215.333	222.667					669
	342.667	302	754.333	848	626.667	655.667	334	226	613	668	223.667	178.667			708	736.333	786.667	729.333	528	810			575.333		138.667		418.667	376.667			484.333	514.333	762.667	291.333	261.333		907.667	900.667	814	971	219.333	223.667					677
	344.333	303.667	757.667	857	629.333	655.667	335.667	226.667	617.667	668.667	225	179			708.667	738	786.667	729.333	531	810.667			580.333		138.667		422	377			485.333	515.333		291.333	263.333		910.667	905.667	816	972	220	225.667					679
	344.667	304	757.667	861	631.333	657	337.667	226.667	618.667	670	227	179.667			709.333	738	795	735	532	811.667			581.667		139.333		424.333	378			485.333	516.667		291.333	263.667		917	907	817	972	221.333	225.667					686
	345.333	305	759.667	862	633.333	659	341.667	230.667	620.333	670	228	180			712	741.667	795	738.333	532	813.333			583		139.333		425.667	379.333			487	517.667		291.667	264.667		921.667	907.667	822	972	222	228.333					686
	345.333	305.667	760.333	862	635	660	343	231.667	624.333	675	232	180.333			713.333	743.667	795.667	746.667	534	824			585.333		139.667		425.667	379.667			487.333	520		292	265.333		921.667	910.333	834	973	224.667	229					689
	346	306.333	761	864	635.333	664.333	353	232	625.333	675.667	235	181.333			719.333	746	796.667	749.667	535	831			586.333		139.667		428.667	381.667			488.333	527		293	267.333		922	910.667	835	975	225.667	229					692
	348.667	307	761.333	864	636	668.667	356.667	232.667	625.333	676	240.667	181.667			719.667	747.333	797.333	749.667	536	843.333			590.333		139.667		430	381.667			489	527		295	267.333		924.667	913.667	836	977	226	230.333					692
	354	308.333	763	869	639.667	669.333	361.333	233	632	676	243	181.667			720.333	750	797.333	751.333	537	847.667			593.333		140		431.333	382			490.333	529		295.667	267.667		925.333	918.333	838	979	227.333	232					696
	358.667	313	763.667	874	643	669.333	364.333	233	632	676.667	244.333	181.667			722.333	750.667	801	752	537	858.667			594.333		140		432.333	382.333			491.667	532.333		297.667	268.333		927.667	918.333	839	980	227.333	233.333					700
	359.667	313.333	764.667	875	644.333	669.667	368.667	236	634.333	677.333	244.667	183.333			723.333	751	810.333	752.333	540	862.667			597.667		140		436.667	384.667			492.667	532.667		300.667	269		929	919.667	841	985	228.667	233.667					708
	365.333	313.667	765.667	876	649	673.333	382.333	237	637.667	679.333	254	183.333			730.667	752.667	814	755	541	897			602		140.333		436.667	384.667			494	534		301.333	270.333		930	920	841	986	230.667	234					711
	366.667	315.667	772	876	649.333	674.667	402.333	237.333	638.333	680.667	256.667	183.667			736.333	753.667	814.667	755.333	543	906.667			603.667		140.333		437.333	386			494.333	534.667		301.333	271		930	923	842	987	232.333	235					722
	366.667	316.333	773	877	649.333	675.333	403.667	237.333	645	683	260	183.667			738.333	755	816.333	755.333	545	916.333			605		140.667		437.333	387.667			494.667	537		301.667	271		930.667	923.667	844	994	232.667	235.667					740
	367	320.667	774.333	877	650.667	677.333	431	239	651.333	683.667	263.333	184.333			739	755	827	755.333	553	918.333			606		140.667		437.333	388			496	553.667		308.333	272.667		935	924.333	845	1006	234	238					749
	371	321.667	774.333	880	653.333	678	435.667	241	653.333	684.333	264.333	184.667			739.333	757.333	835.667	758.333	553	927.667			610		143		438.333	388.333			496	558.667		310	273.667		940	924.333	846	1008	236	248.667					772
	373	322	776.667	881	654.333	679.333	462.667	243.667	656	686.667	267	185			744.667	758	839.333	758.333	555	943.333			610.667		143		438.333	388.667			497.667	561.667		312.667	274.667		943	927	846	1017	238.333	251					776
	373.333	322	777	889	654.333	680.667	472.667	244.667	659.667	690.333	271.667	186.333			748	759.333	841.333	764.333	556				611.333		192.667		441	392			500.667	581.333		312.667	276.333		950.333	927.667	852	1018	239.667	252					782
	377.333	322.333	777.667	890	656.667	681.333	488	245.667	663.333	690.333	278.333	187			748.333	761.333	844	766	557				612.333		192.667		443.333	392.667			501	597.667		313	277.333		953.333	929.667	854	1027	240.333	266.333					784
	379.667	322.667	785.667	893	660	683.333	495.667	246	664.333	693	280	188.667			748.333	763.333	844	767.333	558				614		283.667		445.333	394.667			501	598		313.667	277.667		963.333	934.333	858	1030	241.333	274.667					800
	382	325.333	786.667	895	660	685	498.333	246.333	669.333	694	280.667	188.667			751.333	764	844.667	768	562				614		283.667		446	396.333			502	723		313.667	278.667		975.667	935	863	1031	241.333	275					811
	386	327.333	787.667	900	660	685.333	529	248	669.667	695	293.667	189.333			755.333	764.667	856	769.667	563				620.333		292.667		447.667	398			505.667			316.333	280.667		989.333	938	864	1035	242.667	279					851
	390.667	327.333	792.333	904	660.333	690	538.333	249.333	670.333	697.667	295.333	190			758.333	766	857.667	770.333	564				623.333		292.667		448.333	400.333			506			317.333	284.333		991	945.667	864	1036	243	286					856
	390.667	330.667	793	910	661	694.667	543.667	249.333	683	697.667	306.667	190.333			762	768.333	858.333	773.333	565				625.667		331.667		448.667	402			507.333			323.667	285.333		997	946.667	866	1036	243.333	293.667					870
	392.333	331.667	795.667	911	661	697.333	549.667	250.333	683	701.667	327	190.333			767	772	862.333	773.333	568				626.333		331.667		450.333	402.333			507.333			324.333	286		1005	950.333	866	1038	243.667	296.333					878
	394	332	798	918	661.667	698	564	253	687.333	703.667	327.333	190.667			767.667	773	862.333	774.667	570				631.333		451.333		450.667	402.333			508.333			324.333	287		1025	959	867	1043	244.333	297.667
	396.667	333	802.667	923	662	698	589	254.667	689.667	705	335.333	190.667			769	774.333	863	776.333	571				632		451.333		451.333	402.333			512			326	289		1030	966.667	868	1047	245.667	299.333
	397	339	803.333	924	666	700.667		255.333	690.333	707	351.667	191.667			770.667	781	863	779.333	572				636.667				452	403.333			512.667			327.333	290.333		1033.67	970.333	868	1052	249.667	306
	397.667	339.667	803.333	927	666	701.333		255.333	690.667	707.333	367.667	194			773.333	781.667	865.667	782.333	576				637.333				452	405.667			514.333			330.667	291		1036.33	976.667	868	1054	251	310
	398.333	341	805	929	666.667	704		256	694.667	707.667	429	194			774.333	783	868.333	784.333	577				640.333				453.667	407			516			331.333	291.667		1041.67	977.333	869	1054	253	317
	399.333	341.333	808	941	669	704.333		256.333	701.667	711.667	437.333	196			776.667	785	869.333	785.333	577				642				455.333	407			520			332.333	291.667		1042.67	979	872	1055	253.333	319.667
	400.333	341.333	812.667	943	674.667	713.333		257	705	711.667	470.667	196.667			776.667	786.333	871	787.667	579				644				456	408.667			521			333	292.333		1046.33	982	874	1062	253.333	323.667
	401.333	342	813.333	944	675.333	716.667		259	707.333	712.333	480.333	198			777.333	789	873.667	788.333	583				644				456.333	408.667			521.667			333.333	293		1047.67	983.667	876	1070	255.667	340.667
	401.667	343	817.333	947	681.667	721.667		260.667	708.667	713.667	629.333	199.667			778.333	789.333	875.333	788.333	583				645				457.667	409			523.333			334	293.667		1058	992	876	1076	258.667	344
	402.667	343.333	817.333	953	685	726		261.333	709.667	720.333		200.333			778.333	790	884.667	797.667	586				645.667				460	411.667			524.333			335.667	294.667		1062.33	994.667	877	1079	258.667	344.667
	405.667	343.667	820	954	688	726		262	710.333	723.333		202			778.333	790.333	885	797.667	586				646.333				460.667	412.333			527.667			337.333	296		1078.33	995.667	879	1079	259.667	351.667
	409.667	345	822	959	688.667	727.333		262	712	723.333		202.667			780.333	794.667	890.333	800.667	588				647				461	412.667			531.333			338	297		1088	999.333	879	1080	260.667	353.667
	411	350	823.667	966	690	729		263.333	716.667	728.667		203.333			782	796.667	892.333	800.667	588				649.667				462.667	412.667			538.333			340	297		1138.33	1000	881	1088	262.333	370.667
	411.333	352.667	823.667	966	691.667	730.333		263.667	716.667	731		203.667			782.667	797.333	892.333	803	589				661.667				465.667	412.667			540			344.667	297.333		1143.33	1003	886	1096	263	371.333
	412	353.333	826.667	970	696	733		264	723.667	731.667		204			792.333	798	894	803.667	590				662.333				467.667	415			540.667			346.333	300.667		1152.33	1012.33	886	1111	263	381
	412.333	354	831.333	980	698.333	733		264	724.333	732.667		204.667			793.667	798.667	896.667	806	590				664.333				469.667	415			547.333			348.333	301.667		1176.33	1015.67	892	1134	263.667	389
	421.333	355	835.333	984	698.333	753.667		264.333	724.333	738		205			797	802	898.333	806.333	593				671.333				478	415.333			549.333			350	302		1226	1016.67	892	1136	267	397.667
	421.333	357.667	837.667	995	698.333	756.667		265.667	732	739.333		205			800	802.667	903.667	807.667	596				678				478.333	418.333			560.667			350.667	302.667			1022.33	894	1140	267.333	418.667
	422.667	358	839.667		700.667	757.333		268	734	742.333		205			803.333	806	904.333	810	602				679.667				479	419.333			560.667			351	303.667			1024.67	895	1141	270	428
	424.333	358.667	842.667		700.667	758.333		271	735.333	745.667		206			803.333	808.667	906.333	810	602				685.333				483.333	421.333			612.667			351.667	304.667			1039.33	896	1144	270.667	434
	428	359.333	848.667		704.333	760.333		272.333	737.667	745.667		206.667			809.333	810.667	910	810	604				686.667				483.667	422			636			351.667	305.333			1047	896		271	452
	430	359.667	849.667		705	761.333		273	739	746		207.667			812	812.667	916.333	810.333	607				688.667				483.667	422			677.667			351.667	308.333			1047	897		272	454.667
	434	360.667	849.667		705.667	762.667		273	740.667	746.333		208.333			814.333	812.667	917	813	608				688.667				484.667	422.333						354.667	309.333			1052	898		273	472.333
	434.667	361.333	854.667		708	766.333		273.667	742.333	753		208.667			815	814.667	927	813	610				690				485	424.667						363	312.667			1055.67	899		277	478.333
	437.667	364.333	856.333		710	769.333		275	742.333	757.333		209.333			816.667	815.333	929.667	819.333	611				692				486.333	425						363.333	313.333			1063	899		278	488.667
	439.333	366.333	856.333		713.667	776		277.333	744.333	758.667		211.667			817	815.333	933	819.333	612				694				487	426						364.333	313.667			1084	899		278.667	539.667
	440	367	856.333		714.667	781.667		279.333	746	764.333		214.333			821	816	946.667	823	614				696				490.667	426.667						368	314.333			1084.33	901		278.667	549.333
	443.667	368.333	858		716.667	784.667		281.333	751	770		214.667			822.667	816.667	950	824.333	614				716				492.667	427						369	316.667			1102.67	906		279	605.667
	444	369.667	858.667		717	792.667		281.667	758.667	772.667		215			823.333	818	952.333	825.667	615				716.667				493.333	429.667						370.667	317.667			1104.33	906		279.667	614
	446	370.667	858.667		722	801		284.333	759	774.333		215			825.667	825.333	955	825.667	615				726.667				497	430						371.667	319.333			1106.67	912		281.667
	447.333	374	859		724	809.667		284.333	763	777.667		217			828	825.333	957.667	827	618				727.333				500	430.667						374	319.667			1116.67	917		282.667
	449	374.667	860		725.333	811.333		285.667	769.333	780.333		217.333			830.333	828	967	831.667	620				729.333				505	433.667						376.667	320.333			1118	919		283.333
	449	376	860.667		727.667	834.333		286	770.667	782		220			831	829.333	970.667	831.667	621				738.333				508	433.667						378	321.333			1127.67	920		286
	449.667	376.667	861.333		729.333	841.333		288.667	773	784.333		221.667			832.333	833.333	986.333	834	629				741.333				521.333	434.667						379.667	322.333			1136.33	920		286.333
	450	377.333	864		729.333	843.667		289	775.667	789		224			838	833.333	993.667	834.667	629				742				524	435.333						380.667	322.667			1148.67	921		289.333
	451	377.667	865.333		730.333	854.333		293.333	786	790.667		228.667			840.333	835.667	1013.33	835	630				744.667				534	435.667						381.333	322.667			1157.67	923		291.333
	452	378.333	866		731.667	868.667		295	786.333	791.667		230			841	836.667	1023.33	838	631				744.667				545.667	435.667						383.667	323.333			1174	925		293
	452.333	381	870.667		734.667	909.667		296.333	787	792.333		235			845.333	837	1024.67	840	636				749.667				547.667	436.667						385.667	324.667			1225	927		295.333
	455.333	383.333	871.667		736	920.333		297.333	803	793.333		235.667			845.667	837.667	1027.67	841.333	649				751				564.333	437						385.667	327				928		297
	456	385	875.667		748.667			298	806.333	794		237.333			855.333	843.667	1030.33	841.667	653				752.667				569.333	439						388.333	331				928		299
	456.333	386	877.667		748.667			301.667	807.667	794.667		240.667			860	846	1036.33	844.333	655				780				571.667	439						389	333				928		301
	457.667	386.333	879.667		750			303.333	808.333	794.667		240.667			860.667	849.333	1038	848.333	656				782.333				584.333	441						389.333	334.667				931		302
	459.667	386.333	882.333		754.333			303.667	809	797.667		241.333			860.667	851.667	1046	850.667	657				782.333				608	441						392	337.333				933		303.333
	460.667	387.667	883.333		759			305.333	811	800		243.333			863.667	853	1047.67	850.667	657				795.667				611	441						393.333	337.667				936		304
	462	394.333	884.333		761			305.333	811.667	801.667		246.333			864.667	855.333	1052.33	854.667	658				795.667				625.333	445						393.333	337.667				937		305.667
	462	394.333	884.333		763			306	820	802.333		248.333			866.667	858.333	1054	860	658				803				633.333	446.667						395	338				937		306
	467.333	394.667	885.333		766.333			307	827	803.333		248.667			867	859.667	1062	860.333	660				812.667				646	448.333						396	340.333				938		309
	469	395	889.333		770.333			307.333	831.667	817.333		249.333			869.333	860.333	1071.33	860.333	663				814.333				664	448.667						397.333	341.333				938		311
	476	396.333	892		773.667			308.667	833.667	821		253			872.667	861.667	1071.33	860.333	668				859.333				676.333	449.333						399.333	342.667				939		313
	476.667	396.667	894		775.667			312	840.333	823.667		257.333			873.333	862.333	1101.33	863.667	669				891				682.333	449.667						400.667	345.333				940		316
	476.667	398.333	900.667		776.333			315.333	844	825		261.333			876.333	864	1131.33	864	671				895				746.333	449.667						400.667	347.333				942		317
	478	403	900.667		778.333			316.667	853.333	833.667		262.333			876.333	865.333	1147.33	864	672				898				771.333	450.333						405.667	348.333				943		317
	481.333	403	901.667		779.667			317.333	855.333	837.333		263			877	865.333	1173	866.667	672				934.667				783.667	451						409.333	348.333				944		318
	482	403	901.667		780.333			317.667	862	837.333		267			877	865.333	1179	870	675								819	451.333						412	350				944		320.667
	482.333	403.667	903.667		780.333			318.667	871.333	838.667		268.333			878.667	867.333	1180.67	879.667	676								832.333	451.333						413	350.333				947		323.333
	482.667	405	908.667		783			319.333	879.333	841		268.667			887.333	871.333	1180.67	880	680								837.333	451.667						413.333	353.667				950		325
	483.333	407	909.667		785.667			323.667	882.333	852		269.333			888	873.333	1227.67	882.667	681								837.333	453						415.333	354.333				955		325.667
	490	411	911.333		789			324.667	892.333	852		270			889.667	874.333	1247	882.667	683								891	454.667						415.333	356				957		330
	490	411.333	912.333		791			325.333	895.667	852.667		271			890.667	877		883	683									454.667						415.667	356.333				957		332.667
	492	411.667	913.667		798			330	929.667	855.333		272			892.667	880.333		892.333	685									456.333						417.333	358.667				961		336.333
	492.333	412.333	913.667		831			333.667	934	859.667		272.333			896.333	881.667		894	688									456.333						422.667	359				962		338.333
	492.333	418.333	918.667		834.667			334.333	935.333	861		273.667			897	891.333		895.667	695									456.667						423.333	360.333				966		339.667
	495	421	919.667		863			335.333	978.667	870.667		275			903.333	893.333		899	697									458.333						424.333	362				966		340.333
	496.333	421.333	920		983.333			336	993.667	873.667		277			904.667	894.333		899	697									459.333						425.667	362.333				966		342
	497.667	423.333	923.333					336		873.667		278.333			909.667	894.667		899.667	703									459.333						429.667	362.667				973		342.667
	498.667	424.667	924					336		879.667		284.333			912.667	896.333		904	704									460.333						430.667	364.333				974		344.667
	499.667	428	928.667					337.667		884		288			920.667	897.667		905.333	705									462.333						431.333	366.667				977		345.667
	502.333	428	934.333					339.333		884.667		288			921.667	899		909.667	705									462.333						431.667	368.667				980		346.667
	506.333	430.667	938.333					345.667		895.667		291.667			921.667	900.333		912	709									462.667						435.333	371.333				982		348.667
	509.333	430.667	938.333					348		908.333		318.667			924.667	901.667		913	714									465.333						440.333	372.333				983		356.667
	509.667	432.667	940.333					348.667		919.333		318.667			930	904.667		915.333	718									466.333						442.333	374				983		358.667
	510.333	433.667	942.333					349		924.333		348.333			933.333	906.667		915.333	719									467.667						443	379				984		362
	512.333	434	942.333					349.333		925.333		367.667			942.667	908		915.333	727									469						443	384				985		362.333
	517	434.667	943.333					350.667		927.333		378.667			951	908.333		918.333	736									472.667						443	385.667				991		362.667
	517	435.333	943.333					353.667		936		380			952.333	917		921.667	736									474						444	385.667				997		364
	518.333	440.667	944.333					354.667		973.667		837			954.667	919.667		925	736									474						445.667	386.667				1008		366.333
	519	443	946					355.333		1065.67					954.667	920		928.333	740									476						449	387.333				1010		369.333
	524.333	444.333	958					359.667							970.333	924		928.333	741									476.667						449.333	389				1011		369.667
	524.667	446	959.333					360.667							974.333	928.667		928.333	741									478						450	394				1011		369.667
	527	446.333	959.667					367.667							983	929.333		935	752									479						450	394.333				1012		376.333
	531.333	446.333	961					368.333							990.333	930		938	756									479.333						452	394.667				1018		376.667
	532.667	450.667	962.333					372							998	932		938	760									480.667						452.667	395				1021		380
	534	450.667	967					372.333							1015	940.333		938	765									483.333						453	395				1024		383.333
	534	451	967					372.333							1034	941.333		938.333	765									484						459	396.667				1027		386.333
	535	452	972.333					372.667							1039.33	942		941	767									484						462.667	404				1034		386.333
	536	453	973.667					372.667							1042	946.667		944.667	775									484.667						466	404.667				1034		391
	543	456.667	981.667					375							1081	947.667		944.667	776									484.667						466.333	410				1034		391.667
	543.667	461.333	986.333					375.667							1118.33	949.667		950.333	778									485.667						468.667	413.333				1038		393.667
	547.667	461.333	989.333					379.333							1120	950.333		951	778									487						470.667	413.667				1040		393.667
	549	461.667	995.667					381							1133	951		956	781									490.333						471.333	417.333				1041		401
	549	463	1001.67					384							1162	959.333		960	786									491.333						471.667	420				1050		402.667
	549	463.667	1018.33					390.333							1206.33	960.333		960	787									493.333						472	424				1053		405.667
	556.667	466	1023					393.333							1208.33	965.667		961	789									493.667						473.333	429.667				1055		409.667
	559.667	466	1025					395.333							1247.67	971		961	793									495.667						477.333	431				1059		413.667
	564	470	1029.67					402.667							1261.33	979.667		963	796									496.333						478.333	431.333				1062		415.667
	569.333	470.667	1034					405								999.333		963.333	799									497						478.667	432.667				1062		418
	572.333	475.333	1034					408.333								1024.67		966	801									499						479.667	433				1068		418.333
	573	480	1036.33					409.333								1031.67		967.333	805									502.333						480	437				1076		421
	573.333	481.667	1042.67					413.333								1033.67		971.333	806									502.333						481	437				1077		425
	577.667	482.667	1060.67					418.333								1075.33		981.667	808									505.333						481.333	446.333				1086		432
	578	485.667	1077.33					422.333								1095.67		987	809									507.333						485.333	446.667				1087		435
	580	485.667	1103.67					428.333								1771		987	810									508						487	450.667				1098		438.333
	580	488	1112					432.667										992.333	818									509.333						489	452				1100		442.667
	593	488.333	1128.67					437.333										998.667	829									509.667						489.333	454.667				1100		443.667
	597.667	489	1192.33					444										999.667	835									510.667						490	461				1102		449.333
	597.667	490.667						447										1002	840									519						491	462.333				1103		450.333
	599.667	490.667						449										1003.33	840									524.667						493.667	462.333				1105		454.667
	605	494						471.667										1003.33	841									524.667						496.667	466.667				1106		459
	605.333	494.667						479.333										1004	842									529.333						505.667	474.667				1109		459.333
	606.333	497.333						488.667										1014.33	858									530						506.667	475.333				1119		460.333
	608.667	503						495.333										1019.67	858									530						508	483				1119		466.667
	611.333	506						499.333										1025.33	866									536						511.667	484.333				1126		480
	612	506																1025.33	868									537						513.667	501				1126		486
	614.667	507																1025.33	874									538						514.667	506				1135		488.333
	617	509.333																1025.33	889									544						516	509.333				1141		488.667
	617	510																1025.33	908									548						519.333	516.333				1142		511.333
	617.667	514																1025.33	909									548						519.667	534.333				1144		517.333
	622	516.667																1028.33	914									555.667						520.667	534.667				1151		526.667
	622	516.667																1031	920									557.667						523.667	539				1152		536
	632.667	518.667																1054	922									568						531.333	579				1155		540
	632.667	521.667																1059.67	928									572.333						532	602				1158		541
	636	532																1065.67	934									580.667						537	612.667				1159		546
	658.333	532																1065.67	939									580.667						539.333	616.667				1159		547
	662.333	535.333																1065.67	944									580.667						541	649.333				1167		549.667
	663	536																1071.33	954									637.333						543.667	666.667				1167		576.333
	664.333	536.333																1077.33	961									691						553	669.667				1169		640.667
	665.333	537																1083.33	968															559.333	689.667				1175		643.333
	678.667	540.667																1089.33	975															562.333	713				1188		661.333
	682.667	545.333																1089.67	1015															564	765.667
	687.333	546.667																1095.33	1027															564	766.667
	691.667	549.333																1096	1044															568	806.333
	694.667	551																1101.33	1094															568	867.333
	698.667	552																1107.33	1237															569.333	902
	706.333	553.667																1107.33																570.667	934
	710.667	554.667																1125.67																584	1102.67
	718.333	557.333																1135.33																589
	724	558.667																1142.67																590.667
	736.333	561.333																1144.33																591.333
	738.667	566.333																1150.33																593.667
	740.667	569.333																1150.33																596
	741	570.667																1150.33																598
	744.667	573.333																1150.33																610.333
	746.667	577.667																1159.67																611
	752	581.667																1163																630.333
	756.667	584																1175.67																632.667
	763.667	585																1188.33																633.333
	771.333	585.667																1201																638.667
	793	588.333																1220																642
	793	589																1233																645
	793	593																1233																646
	807.667	603.667																1258.67																650
	813.667	604																1271.33																663
	821	605.333																1278																697.667
	827	605.667																1293.67																711.333
	839.333	611.333																1303																712
	842	611.333																1332																713
	887.333	615.333																1372.33																726
	907.667	616																1372.33																731.667
	909.333	616.667																1382.67
	920.667	623																1393.33
		630																1447
		636.667
		636.667
		638
		646
		651.333
		656.667
		659.667
		664.333
		673.667
		674.333
		677.667
		684.667
		697.667
		700.333
		702
		703.667
		713
		722.333
		732.667
		754
		761
		770
		787.667
		798.667
		814.667
		880
		889
		974
[truncated: 27 more columns]
